# Supplementary material for: The Cell Wall Polymer Lipoteichoic Acid Becomes Nonessential in Staphylococcus aureus Cells Lacking the ClpX Chaperone
Source: mBio. 2016 Aug 9;7(4):e01228-16. doi: 10.1128/mBio.01228-16 (PMC4981727; doi:10.1128/mBio.01228-16)
Supplement: Table S2 — List of all identified surface-associated proteins from SA564 and its mutant derivatives (strains ΔclpX and ΔclpX-ltsA) cultured at 30°C or 37°C. All trypsin digestions were conducted with duplicate cells. Relevant information related to protein functions, physicochemical characteristics, and subcellular location are described in Text S1. EC, extracellular; CP, cytoplasmic; CP/M, cytoplasmic/membrane; CW, cell wall; [pg], paragon; [ms], mascot. No. matc. pept, number of matched peptides. Cells shown in red and green refer to identification scores ([pg], [ms]) suggesting higher or lower protein abundances in the mutant strains than in the parental SA564 strain. Cells shown in gray indicate that proteins were not present in detectable amounts. [file mbo004162933st2.xlsx]

## Sheet: Ark1
Supplemental Table S2. List of all identified surface-associated proteins from Sa564 and its mutant derivatives (ΔclpX and ΔclpX-ltsA) cultured at 30 °C or 37°C. All trypsin digestions were conducted with dublicate cells. Relevant information related to protein functions, physicochemical characters, subcellular location are described in materials and methods. EC, extracellular; CP, cytoplasmic; C…
30 °C:
Accession Number	Gene		Function									wild-type I				wild-type II				clpX mutant I				clpX mutant II				clpX-ltaS mutant I				clpX-ltaS mutant II
	Start	Stop		MW	pI	SignalP	TMHMM	SecP score	PSORTb score	PSORTb	Sec (N/Y)	[pg] scores	[pg] no. match. pept.	[ms] scores	[ms] no. match. pept.	[pg] scores	[pg] no. match. pept.	[ms] scores	[ms] no. match. pept.	[pg] scores	[pg] no. match. pept.	[ms] scores	[ms] no. match. pept.	[pg] scores	[pg] no. match. pept.	[ms] scores	[ms] no. match. pept.	[pg] scores	[pg] no. match. pept.	[ms] scores	[ms] no. match. pept.	[pg] scores	[pg] no. match. pept.	[ms] scores	[ms] no. match. pept.
fig|158879.19.peg.2468|	21130	20126	Aaa autolysin	35817.7	9.49	Y	0	0.88461	10	CW	Y									3.23	2	41.16	3	2	3	85.38	2	3.11	3	184.06	2	2.02	2	69.18	2
fig|158879.19.peg.2528|	83934	84560	FIG01108125: hypothetical protein	23616	8.61	Y	0	0.868725	3.33	?	Y					2	3	66.25	1	2.37	4	88.03	3	2.24	5	90.22	4	2.14	4	84	2	2	3	90.24	1
fig|158879.19.peg.987|	88389	89351	Foldase protein PrsA precursor	35619.8	8.8	Y	0	0.841246	9.68	CP/M	Y	2.7	7	89.35	9			44.07	3	9.15	13	222.47	8	6.72	11	187.65	7	6.95	12	123.05	8	8.09	10	275.63	9
fig|158879.19.peg.1838|	1209	4025	Fibronectin binding protein FnbB	103463	4.57	N	0	0.935272	10	CW	Y	2	4	48.4	3	2	3	67.66	3	11.38	14	375.39	13	8.65	16	354.98	11	17.37	13	1481.54	13	19.46	15	1673.42	15
fig|158879.19.peg.1731|	27764	27994	Exodeoxyribonuclease VII small subunit	8741.7	4.23	N	0	0.711823	2.5	?	Y									2	2	83.8	1	2	1	87.31	1
fig|158879.19.peg.2066|	19462	21309	GTP-binding protein TypA/BipA	69177.7	4.96	N	0	0.088155	8.78	CP/M	?			74.31	4	4.55	7	162.83	4	4.47	10	290.63	6	8.53	9	430.86	7			22.39	1			37	4
fig|158879.19.peg.922|	29178	28324	Autolysin	32488	9.12	N	1	0.922058	9.72	EC	Y									2.59	9	60.08	6	4.28	8	89.66	6
fig|158879.19.peg.2224|	110225	108981	3-oxoacyl-[acyl-carrier-protein] synthase	43707.4	5.05	N	0	0.110158	9.51	CP/M	?	2	3			2.03	2	94.54	2	2.03	2	122.2	3	2.41	4	110.05	1
fig|158879.19.peg.333|	79728	78268	Elastin binding protein EbpS	53178.6	6.11	N	1	0.963518	8.28	CP/M	Y					4	8	367.7	4	4	6	106.21	3	2	4	86.55	3	8.06	8	390.56	4	5.17	6	433.44	5
fig|158879.19.peg.1392|	63027	63728	Immunodominant staphylococcal antigen A precursor	24186.2	5.99	Y	0	0.901878	9.98	EC	Y	4	2	111.24	2	4	4	186.87	3	4	2	66.9	1	4	2	53.35	1	10	5	2362.51	4	8	4	1087.37	3
fig|158879.19.peg.1276|	9965	8025	Lipoteichoic acid synthase LtaS Type Ib	74382.1	8.89	N	5	0.957009	10	CP/M	Y	9.24	6	691.95	6	8	7	537.58	6	2.83	3	127.1	3	5.47	4	122.52	5	17.56	13	1499.9	12	18.69	12	1328.62	11
fig|158879.19.peg.483|	130982	130035	Cell envelope-associated transcriptional attenuator LytR-CpsA-Psr	34719.6	9.03	Y	1	0.907564	9.68	CP/M	Y													2	4			2	1	56.83	1	2	2	42.31	2
fig|158879.19.peg.2272|	174684	173410	Serine protease, DegP/HtrA, do-like	45785.1	9.17	N	1	0.903046	9.55	CP/M	Y											49.12	2			57.18	4	3.19	6	84.58	4	8.78	7	298.39	7
fig|158879.19.peg.85|	28318	27335	Peptide methionine sulfoxide reductase regulator MsrR	36952.8	9.51	N	1	0.726757	9.51	CP/M	Y											25.95	2					2	3	66.89	1	2	4	26.57	1
fig|158879.19.peg.1886|	20496	22355	N-acetylmuramoyl-L-alanine amidase, family 4	69209.3	6.13	Y	0	0.937943	9.73	EC	Y																	7.23	11	319.76	6	2.34	7	130.39	3
fig|158879.19.peg.1888|	25256	23349	Predicted cell-wall-anchored protein SasF (LPXAG motif)	70823.3	8.13	Y	1	0.886625	10	CW	Y																	8.57	17	226.55	10	2.08	7	56.17	3
fig|158879.19.peg.2342|	255016	255858	Rod shape-determining protein MreC	30964.3	8.94	N	1	0.953226	3.33	?	Y			17.43	3			18.55	2									17.8	10	828.86	10	14.34	10	695.14	9
fig|158879.19.peg.268|	237180	234946	Cell division protein FtsI [Peptidoglycan synthetase]	82692.1	9.09	N	1	0.909032	9.51	CP/M	Y			30.28	2							24.71	4			38.49	5	7.56	12	235.7	6	13.83	11	257.74	8
fig|158879.19.peg.1860|	13653	13459	FIG01108089: hypothetical protein	7000.69	5.41	N	0	0.893155	2.5	?	Y	2.11	5	89.13	5			28.41	3			45.08	2			35.64	2	2	2	80.18	1	2.63	3	152.74	4
fig|158879.19.peg.1723|	21549	20968	FIG01108536: hypothetical protein	21454.2	9	Y	0	0.884006	3.33	?	Y			20.81	1			29.4	1	2	2	30.46	1	1.42	3	23.49	1	2	4	113.46	2	2.03	3	96.56	2
fig|158879.19.peg.652|	125082	123607	Oligopeptide ABC transporter, periplasmic oligopeptide-binding protein OppA	55439.9	8.95	Y	0	0.897337	9.2	CW	Y									2	7	29.8	2					25.57	15	1172.19	15	19.06	14	647.88	13
fig|158879.19.peg.304|	46130	48313	Penicillin-binding protein 1A/1B (PBP1)	80408.4	8.54	N	1	0.929699	9.51	CP/M	Y			46.99	4					2.37	8	58.96	4			26.77	6	8.09	11	230.47	7	6.15	16	175.11	8
fig|158879.19.peg.542|	190322	189708	hypothetical protein similar to TpgX	22819.4	5.89	Y	0	0.946198	9.87	CP/M	Y																					2	1	50.99	1
fig|158879.19.peg.1613|	52857	53516	FIG01107902: hypothetical protein	25781.3	7.65	N	1	0.96124	2.5	?	Y																					1.58	5	52.12	2
fig|158879.19.peg.265|	232322	231003	Cell division protein FtsQ	50022.7	7.03	N	1	0.954783	8.75	CW	Y																					2	1	33.75	1
fig|158879.19.peg.480|	125522	124746	Autolysin	29680	8.98	Y	1	0.861655	9.73	EC	Y																					2	1	21.41	2
fig|158879.19.peg.1596|	30767	29988	L-Cystine ABC transporter, periplasmic cystine-binding protein TcyA	28912.9	9.11	Y	0	0.835484	3.33	?	Y	9.36	8	400.31	8	8.79	8	693.37	8	4.02	6	386.62	7	4.18	8	274.91	5	6	6	380.79	4	6	6	406	4
fig|158879.19.peg.2157|	36257	40003	Bifunctional autolysin Atl / N-acetylmuramoyl-L-alanine amidase	136732	9.42	Y	0	0.90695	9.98	EC	Y	15.76	19	455.49	12	12.11	22	351.24	13	4.53	11	138.64	8	2.01	14	136.99	8	7.91	19	149.6	7	6.95	12	158.3	5
fig|158879.19.peg.2533|	87809	87237	FIG01108790: hypothetical protein	21255.7	6.02	Y	0	0.880277	3.33	?	Y	10.53	8	412.02	8	5.18	8	301.18	6	4	6	90.96	4			24.42	3	10.1	9	339.76	6	7.17	9	195.16	7
fig|158879.19.peg.1702|	3182	3781	Manganese superoxide dismutase	22693.4	5.19	N	0	0.548924	9.72	EC	Y	5	4	336.76	3	5.48	4	541.34	4	5.1	6	408.86	5	4.58	4	383.75	3	2	2	83.48	3	3.69	3	166.62	3
fig|158879.19.peg.2049|	3413	4039	FIG01108153: hypothetical protein	23841.4	9.15	Y	0	0.767045	3.33	?	Y	4.51	9	157.11	5	2	5	84.69	3	5.42	8	194.7	9	2.06	11	118.4	6	2	5	78.09	1	2	2	92.27	1
fig|158879.19.peg.1017|	13302	14330	Iron compound ABC uptake transporter substrate-binding protein	37836.4	9.15	Y	0	0.862964	9.68	CP/M	Y																	2.13	11	100.36	4			70.98	4
fig|158879.19.peg.21|	18988	18143	Beta-lactamase	31328.3	9.36	Y	0	0.809154	8.75	CW	Y																	2.24	3	38.69	3
fig|158879.19.peg.2437|	47498	48004	FIG01107935: hypothetical protein	18576.2	9.06	Y	0	0.856726	3.33	?	Y																	2.74	4	72.33	2			39	3
fig|158879.19.peg.473|	116684	117487	Secretory antigen precursor SsaA	29309	8.77	Y	0	0.944719	9.98	EC	Y	2.2	2	297.42	2	5.85	4	318.7	3	4	3	165.52	3	2	1	154.32	1	6.01	4	375.09	4	6.19	4	265.64	4
fig|158879.19.peg.1663|	21064	19652	ATP synthase beta chain	51382.4	4.69	N	0	0.057739	8.78	CP/M	?	2.25	7	94.83	7	6.01	8	153.86	6			32.78	3	2.29	8	78.71	6
fig|158879.19.peg.2555|	17500	17297	FIG01108295: hypothetical protein	7880.95	5.28	N	0	0.945036	2.5	?	Y											74.1	1	2	1	67.15	2
fig|158879.19.peg.2564|	30193	28703	Carboxyl-terminal protease	55247	8.92	N	1	0.904928	9.51	CP/M	Y											37.86	5	1.59	8	29.46	2
fig|158879.19.peg.527|	173237	172590	Multidrug resistance protein [function not yet clear]	22994.4	6.62	N	1	0.956146	9.51	CP/M	Y											76.61	6			76.7	5
fig|158879.19.peg.2060|	14081	15100	FIG01108899: hypothetical protein	40041	6.21	N	3	0.914614	10	CP/M	Y											71.69	2			17.91	2
fig|158879.19.peg.2469|	22304	21462	Methionine ABC transporter substrate-binding protein	30468.2	8.89	Y	0	0.725204	9.68	CP/M	Y			59.29	1			73.1	4
fig|158879.19.peg.722|	196739	197629	Acid phosphatase	33333.9	9.34	Y	0	0.875925	3.33	?	Y
fig|158879.19.peg.563|	5448	6992	FIG01108344: hypothetical protein	56136.5	6.81	Y	0	0.913474	3.33	?	Y
fig|158879.19.peg.1600|	35458	36768	IgG-binding protein SBI	50024.2	9.22	Y	0	0.879704	3.33	?	Y			18.17	5
fig|158879.19.peg.2131|	9672	9806	FIG01108289: hypothetical protein	5144.66	5.05	N	0	0.956377	2.5	?	Y
fig|158879.19.peg.1423|	98196	99935	Pyruvate oxidase, CidC / Pyruvate oxidase [ubiquinone, cytochrome]	63783.5	6.92	N	0	0.158905	8.78	CP/M	?
fig|158879.19.peg.327|	72952	71642	GTP-binding protein EngA	48961.6	5.24	N	0	0.063867	8.78	CP/M	?			51.31	3	2.01	4	53.56	2			64.11	4			81.79	4
fig|158879.19.peg.2282|	184249	185943	Septation ring formation regulator EzrA	66181.6	4.79	N	1	0.27043	10	CP/M	Y			58.35	3			19.54	1			65.85	4	2.26	6	71.2	3							28.89	1
fig|158879.19.peg.296|	41823	41491	FIG01108065: hypothetical protein	12312.6	9.08	N	1	0.951632	9.55	CP/M	Y			35.07	1			34.62	1			29.61	1			41.28	1
fig|158879.19.peg.1650|	11008	10136	Inner membrane protein translocase component YidC, short form OxaI-like	33563.2	9.45	N	6	0.967109	10	CP/M	Y			30.49	2											38.72	1
fig|158879.19.peg.1885|	20285	17304	Phage infection protein	108696	9.13	N	6	0.933591	9.99	CP/M	Y			19.52	11			25.55	9							20.82	7
fig|158879.19.peg.1394|	65005	66816	Acyltransferase	69080.7	9.35	N	11	0.956198	10	CP/M	Y							16.04	1											26.95	3			61.84	2
fig|158879.19.peg.206|	166120	168726	FIG01108412: hypothetical protein	100479	9.51	N	14	0.962508	10	CP/M	Y							21.54	4
fig|158879.19.peg.698|	173384	173677	ESAT-6/Esx family secreted protein EsxA/YukE	11018.3	4.62	N	0	0.487805	10	EC	Y	6.42	5	170.22	5	3.21	4	211.76	4
fig|158879.19.peg.696|	171912	170389	FIG01108182: hypothetical protein	57852.4	7.83	N	1	0.921053	3.33	?	Y	2.76	8	66.01	8	2.04	7	83.83	3
fig|158879.19.peg.2242|	134686	134111	Signal peptidase I	21673.8	8.83	N	1	0.963599	8.75	CW	Y	2	3	34.95	2							33.76	3	2.02	2	36.85	2					2	3	43.62	3
fig|158879.19.peg.1656|	15106	14411	SceD-like lytic transglycosylase	24059.1	5.59	Y	0	0.917725	9.98	EC	Y	2.23	3	43.91	2	2	2	33.59	1			26.83	2			27.09	2	2.64	3	66.97	2	2	1	56.26	1
fig|158879.19.peg.2366|	280314	280460	FIG01108208: hypothetical protein	5637.17	5.4	N	0	0.955514	2.5	?	Y			34.56	1	2	1	56.59	1	2	1	52.43	1			51.23	1
fig|158879.19.peg.827|	44446	43247	Putative pheromone cAM373 precursor lipoprotein CamS	45371.7	6.22	Y	0	0.908795	3.33	?	Y							17.3	4	2	7	49.37	3											30.78	1
fig|158879.19.peg.2526|	81967	83490	Alkyl hydroperoxide reductase protein F	54690	4.7	N	0	0.076983	8.78	CP/M	?			21.29	3			42.01	5	1.43	9	69.79	5			39.42	4
fig|158879.19.peg.673|	146377	148065	Putative polyribitolphosphotransferase	66057.3	6.39	N	0	0.162004	8.78	CP/M	?			31.04	1					2.18	3	65.94	3			52.52	2
fig|158879.19.peg.2154|	33705	34922	Cell envelope-associated transcriptional attenuator LytR-CpsA-Psr	45693.3	6.1	Y	1	0.927912	9.68	CP/M	Y									1.32	2	53.27	2											21.52	1
fig|158879.19.peg.2198|	82294	81524	Enoyl-[acyl-carrier-protein] reductase [NADH]	27973.9	5.87	N	0	0.065956	8.78	CP/M	?			57.55	3	3	3	72.06	2	2	3	65.85	3			40.86	2	1.37	2	42.28	2	2	1	57.75	2
fig|158879.19.peg.1353|	27979	29475	Malate:quinone oxidoreductase	55981	6.19	N	0	0.297975	8.75	CW	?	5.15	7	380.44	7	9.03	10	345.51	8	5.11	9	332.64	4	6	8	373.11	4
fig|158879.19.peg.903|	604	182	Hypothetical protein SAV1752	15716.6	8.87	N	0	0.885864	2.5	?	Y	2.34	10	81.31	3	2.06	4	78.89	3	2.01	3	71.94	3	2.01	4	119.22	2
fig|158879.19.peg.2262|	156978	158336	Maebl	49495.7	9.12	N	1	0.920538	9.94	CW	Y	4.36	18	139.61	8	6	14	249.24	5	4	11	143.63	6	4	13	150.84	6
fig|158879.19.peg.1667|	24573	24052	ATP synthase B chain	19521.3	5.16	N	1	0.516923	8.78	CP/M	Y	4	4	48.66	3	2	2	33.75	4	3.34	6	50.13	3	4	5	42.32	4
fig|158879.19.peg.2086|	41218	40166	Cell surface protein IsdA, transfers heme from hemoglobin to apo-IsdC	38727.5	9.48	Y	1	0.934664	10	CW	Y	2.87	4	68.68	3	2	5	45.67	3	2	4	57.21	1	2	6	37.96	1
fig|158879.19.peg.1013|	9165	10136	Ribonucleotide reductase of class Ib (aerobic), beta subunit	37495.4	4.83	N	1	0.831366	7.5	CP	Y	2.07	5	145.56	6	2.42	2	161.79	2	2	4	125.42	3	2.5	5	118.71	5					2	1	80.64	1
fig|158879.19.peg.1508|	4479	2386	Cell division protein FtsH	77794.7	5.49	N	2	0.418662	9.99	CP/M	Y	4.96	10	173.24	10	2.92	7	119.92	5	12.07	17	194.34	10	7	16	309.71	14					2.01	4	71.25	4
fig|158879.19.peg.48|	25498	24407	lytic regulatory protein	40590.7	9.63	N	6	0.947611	10	CP/M	Y	2	2	39.21	2			28.5	2	2	4	36.64	3			49.87	2			16.77	1
fig|158879.19.peg.2354|	264063	266342	Protein-export membrane protein SecD/SecF	84248.2	9.46	Y	12	0.930638	10	CP/M	Y	2	12	65.25	5					2	10	75.01	2	2	6	71.43	4
37 °C:
Accession	Gene		Function									wild-type I				wild-type II				clpX mutant I				clpX mutant II				clpX-ltaS mutant I				clpX-ltaS mutant II
Number	Start	Stop		MW	pI	SignalP	TMHMM	SecP score	PSORTb score	PSORTb	Sec (N/Y)	[pg] scores	[pg] no. match. pept.	[ms] scores	[ms] no. match. pept.	[pg] scores	[pg] no. match. pept.	[ms] scores	[ms] no. match. pept.	[pg] scores	[pg] no. match. pept.	[ms] scores	[ms] no. match. pept.	[pg] scores	[pg] no. match. pept.	[ms] scores	[ms] no. match. pept.	[pg] scores	[pg] no. match. pept.	[ms] scores	[ms] no. match. pept.	[pg] scores	[pg] no. match. pept.	[ms] scores	[ms] no. match. pept.
fig|158879.19.peg.1838|	1209	4025	Fibronectin binding protein FnbB	103463	4.57	N	0	0.935272	10	CW	Y									2.13	10	101.92	7	4.03	13	92.97	5	13.7	13	762.49	13	21.09	15	1463.79	14
fig|158879.19.peg.333|	79728	78268	Elastin binding protein EbpS	53178.6	6.11	N	1	0.963518	8.28	CP/M	Y	2	10	55.68	3	2	6	75.09	2	2	8	128.01	3	2.84	8	129.35	3	4.23	10	311.75	4	5.69	9	394.81	4
fig|158879.19.peg.1723|	21549	20968	FIG01108536: hypothetical protein	21454.2	9	Y	0	0.884006	3.33	?	Y									2	3	78.42	1	2	4	74.78	1	2	3	86.39	1	2	2	92.58	1
fig|158879.19.peg.2272|	174684	173410	Serine protease, DegP/HtrA, do-like	45785.1	9.17	N	1	0.903046	9.55	CP/M	Y									2	4	62.31	3	2	4	45.29	2			57.68	6	2.36	4	95.18	4
fig|158879.19.peg.1702|	3182	3781	Manganese superoxide dismutase	22693.4	5.19	N	0	0.548924	9.72	EC	Y	4.3	4	518.59	3	4.19	5	470.92	4	4.39	5	727.81	4	4.02	5	560.74	5	2.34	3	173.28	3	2.01	2	119.77	2
fig|158879.19.peg.1596|	30767	29988	L-Cystine ABC transporter, periplasmic cystine-binding protein TcyA	28912.9	9.11	Y	0	0.835484	3.33	?	Y	6.63	7	375.48	7	4	6	169.1	4	6	7	496.71	5	6	7	492.92	8	4	3	306.71	2	4	3	229.23	5
fig|158879.19.peg.2157|	36257	40003	Bifunctional autolysin Atl	136732	9.42	Y	0	0.90695	9.98	EC	Y	2.09	17	37.18	7	3.34	16	85.34	5	8.5	19	432.93	11	6.06	14	187.45	8	5.17	13	64.26	7	4	10	67.69	6
fig|158879.19.peg.1294|	28121	26163	PTS system, fructose-specific IIA/B/C component	68782	5.7	N	9	0.932181	10	CP/M	Y									2	4	44.12	4	2	4	74.89	2
fig|158879.19.peg.2468|	21130	20126	Aaa autolysin	35817.7	9.49	Y	0	0.88461	10	CW	Y									2.11	2	91.11	3	2.15	2	62.85	2
fig|158879.19.peg.2528|	83934	84560	FIG01108125: hypothetical protein	23616	8.61	Y	0	0.868725	3.33	?	Y									2	4	85.9	3	2	2	62.18	2
fig|158879.19.peg.1656|	15106	14411	SceD-like transglycosylase, biomarker for vancomycin-intermediate strains	24059.1	5.59	Y	0	0.917725	9.98	EC	Y									2	1	35.1	1	2	1	49.26	1
fig|158879.19.peg.2282|	184249	185943	Septation ring formation regulator EzrA	66181.6	4.79	N	1	0.27043	10	CP/M	Y									3.36	7	63.75	3	2	3	36.89	1
fig|158879.19.peg.1392|	63027	63728	Immunodominant staphylococcal antigen A precursor	24186.2	5.99	Y	0	0.901878	9.98	EC	Y	4	2	98.07	1	2.62	2	17.78	1			16.96	1	2	1	84.29	1	4	2	226.22	2	6	3	1124.72	3
fig|158879.19.peg.652|	125082	123607	Oligopeptide ABC transporter, periplasmic oligopeptide-binding protein OppA	55439.9	8.95	Y	0	0.897337	9.2	CW	Y																	16.14	18	659.1	13	20.66	16	998.69	16
fig|158879.19.peg.1276|	9965	8025	Lipoteichoic acid synthase LtaS Type Ib	74382.1	8.89	N	5	0.957009	10	CP/M	Y	6.52	7	346.53	6	7.34	5	228.55	5	6	5	261.38	5	5.43	6	232.77	5	11.26	12	635.69	8	11.55	12	810.36	11
fig|158879.19.peg.473|	116684	117487	Secretory antigen precursor SsaA	29309	8.77	Y	0	0.944719	9.98	EC	Y	2	2	256.19	1	2	2	234.79	1	2	1	271.77	1	2	1	208.6	1	6.02	4	358.26	4	8	5	433.13	4
fig|158879.19.peg.2342|	255016	255858	Rod shape-determining protein MreC	30964.3	8.94	N	1	0.953226	3.33	?	Y																	8.78	10	162.86	9	11.33	8	386.65	10
fig|158879.19.peg.987|	88389	89351	Foldase protein PrsA precursor	35619.8	8.8	Y	0	0.841246	9.68	CP/M	Y			45.81	4	2.53	10	72.02	8									7.46	17	245.3	8	3.59	10	181.84	9
fig|158879.19.peg.1886|	20496	22355	N-acetylmuramoyl-L-alanine amidase, family 4	69209.3	6.13	Y	0	0.937943	9.73	EC	Y																	6.04	7	226.05	6	4	6	127.56	4
fig|158879.19.peg.2568|	32072	31539	Peptide methionine sulfoxide reductase MsrA	20569.9	6.44	N	0	0.933281	2.5	?	Y																	2	1	93.17	1	2	1	72.28	1
fig|158879.19.peg.268|	237180	234946	Cell division protein FtsI	82692.1	9.09	N	1	0.909032	9.51	CP/M	Y																	2.01	5	83.33	6	2	1	40.11	3
fig|158879.19.peg.483|	130982	130035	Cell envelope-associated transcriptional attenuator LytR-CpsA-Psr	34719.6	9.03	Y	1	0.907564	9.68	CP/M	Y																	2	3	51.73	2	2	1	33.83	2
fig|158879.19.peg.1888|	25256	23349	Predicted cell-wall-anchored protein SasF (LPXAG motif)	70823.3	8.13	Y	1	0.886625	10	CW	Y																			24.64	6	2.12	7	42.01	9
fig|158879.19.peg.1860|	13653	13459	FIG01108089: hypothetical protein	7000.69	5.41	N	0	0.893155	2.5	?	Y	2.68	6	66.64	4			38.95	3			46.39	2	2	3	33.41	3	2	4	79.42	2			98.9	1
fig|158879.19.peg.2110|	66595	66924	Hypothetical protein, similarity with fibrinogen-binding protein Efb	12544.6	10.28	Y	0	0.729221	3.33	?	Y																			135.24	1			135.43	1
fig|158879.19.peg.2049|	3413	4039	FIG01108153: hypothetical protein	23841.4	9.15	Y	0	0.767045	3.33	?	Y	2.06	5	128.4	4	4.02	7	181.5	3	2	5	132.55	3	2	6	121.65	2	2.02	8	104.91	5	2	7	87.01	2
fig|158879.19.peg.2533|	87809	87237	FIG01108790: hypothetical protein	21255.7	6.02	Y	0	0.880277	3.33	?	Y	6.42	11	664.12	7	8.53	9	292.61	7											43.03	3	2.92	2	83.26	2
fig|158879.19.peg.2365|	280092	280274	hypothetical protein	6664.47	7.81	N	0	0.877783	8.91	EC	Y																			79.42	2	1.37	3
fig|158879.19.peg.1508|	4479	2386	Cell division protein FtsH	77794.7	5.49	N	2	0.418662	9.99	CP/M	Y	1.41	11	59.21	5	2.27	7	69.47	5	4.88	7	89.56	6	2.44	10	87.25	5	2.94	8	127.56	5	3.11	7	62.24	6
fig|158879.19.peg.2262|	156978	158336	Maebl	49495.7	9.12	N	1	0.920538	9.94	CW	Y	6	18	210.17	7	6	9	164.6	4	4	17	210.38	2	4	16	184.36	3
fig|158879.19.peg.698|	173384	173677	ESAT-6/Esx family secreted protein EsxA/YukE	11018.3	4.62	N	0	0.487805	10	EC	Y	1.33	2	40.81	3	4.37	4	120.68	4
fig|158879.19.peg.2086|	41218	40166	Cell surface protein IsdA, transfers heme from hemoglobin to apo-IsdC	38727.5	9.48	Y	1	0.934664	10	CW	Y			19.52	3	3.41	4	95.53	2
fig|158879.19.peg.1013|	9165	10136	Ribonucleotide reductase of class Ib (aerobic), beta subunit	37495.4	4.83	N	1	0.831366	7.5	CP	Y	2	5	44.55	3	2	2	58.88	2
fig|158879.19.peg.903|	604	182	Hypothetical protein SAV1752	15716.6	8.87	N	0	0.885864	2.5	?	Y			38.48	3	2	7	32.4	2
fig|158879.19.peg.2469|	22304	21462	Methionine ABC transporter substrate-binding protein	30468.2	8.89	Y	0	0.725204	9.68	CP/M	Y			721.53	5			377.04	5
